# Supplementary material for: Chlorahololide D, a Lindenane-Type Sesquiterpenoid Dimer from Chloranthus holostegius Suppressing Breast Cancer Progression
Source: Molecules. 2023 Oct 13;28(20):7070. doi: 10.3390/molecules28207070 (PMC10608938; doi:10.3390/molecules28207070)
Supplement: Supplementary file 1 [file molecules-28-07070-s001.zip]

Archive with 1 entries (1 files):
- molecules-2647177-supplementary.pdf
